# Supplementary material for: Possible Protective Effect of LOXL1 Variant in the Cohort of Chernobyl Catastrophe Clean-Up Workers
Source: Genes (Basel). 2021 Aug 10;12(8):1231. doi: 10.3390/genes12081231 (PMC8392314; doi:10.3390/genes12081231)
Supplement: Supplementary file 1 [file genes-12-01231-s001.zip]

Archive with 1 entries (1 files):
- genes-1273713-supplementary.xlsx
