# Supplementary material for: Possible Protective Effect of LOXL1 Variant in the Cohort of Chernobyl Catastrophe Clean-Up Workers
Source: Genes (Basel). 2021 Aug 10;12(8):1231. doi: 10.3390/genes12081231 (PMC8392314; doi:10.3390/genes12081231)
Supplement: Supplementary file 1 [file genes-12-01231-s001.zip › genes-1273713-supplementary.xlsx]

## Sheet: Supporting information
Genes
Gabrielė Žukauskaitė1, Ingrida Domarkienė1, Aušra Matulevičienė1, Evelina Marija Vaitėnienė1, Justas Arasimavičius1, Giedrė Smailytė2,3, Vaidutis Kučinskas1, Laima Ambrozaitytė1
Possible Protective Effect of LOXL1 Variant in the Cohort of Chernobyl Catastrophe Clean-Up Workers
1 Department of Human and Medical Genetics, Institute of Biomedical Sciences, Faculty of Medicine, Vilnius University, LT-08661 Vilnius, Lithuania 2 Department of Public Health, Institute of Health Sciences, Faculty of Medicine, Vilnius University, LT-03101 Vilnius, Lithuania; 3 Laboratory of Cancer Epidemiology, National Cancer Institute, LT-08406 Vilnius, Lithuania
Corresponding author: Gabrielė Žukauskaitė, Santariškių str. 2, LT08410, Vilnius, Lithuania, gabriele.zukauskaite@mf.vu.lt

## Sheet: Supplementary Table
		Supplementary Table 1. Catalogue of effect genomic variants.
Block*	Gene	rs (dbSNP)	Reference allele	Alternative allele	Associated disease or trait
1	IL7R	rs6897932	C	T	Multiple sclerosis
	COL11A1	rs3753841	G	A	Glaucoma (primary open-angle)
	SLC30A8	rs13266634	C	T	Type 2 diabetes
	TYK2	rs12720356	A	C	Psoriasis
	KCNE4	rs12621643	T	G	Acute lymphoblastic leukemia (childhood)
	IL17REL	rs5771069	G	A	Ulcerative colitis
	PLCE1	rs3765524	T	C	Esophageal cancer and gastric cancer
	TNFSF13	rs3803800	A	G	IgA nephropathy
	WDFY4	rs7097397	G	A	Systemic lupus erythematosus
	PLCE1	rs2274223	G	A	Esophageal cancer
	CFB	rs641153	G	A	Age-related macular degeneration
	CD6	rs11230563	C	T	Inflammatory bowel disease
	KLRC4	rs2617170	T	C	Behcet’s disease
	ZC3HC1	rs11556924	C	T	Coronary heart disease
	TYK2	rs2304256	C	A	Type 1 diabetes
	GIPR	rs1800437	G	C	Obesity
	C2	rs9332739	G	C	Age-related macular degeneration
	PPARG	rs1801282	C	G	Type 2 diabetes
	TUBD1	rs1292053	G	A	Inflammatory bowel disease
	MMP17	rs6598163	G	A	Migraine
	LOXL1	rs3825942	G	A	Glaucoma (exfoliation)
	IL23R	rs11209026	G	A	Inflammatory bowel disease
	MPV17L2	rs874628	A	G	Multiple sclerosis
	RTKN2	rs3125734	T	C	Rheumatoid arthritis
	LRRC34	rs6793295	C	T	Interstitial lung disease
	SH2B1	rs7498665	G	A	Obesity
	ANKLE1	rs8100241	G	A	Breast cancer
	BANK1	rs10516487	G	A	Systemic lupus erythematosus
	ANKLE1	rs2363956	T	G	Ovarian cancer
	NFKBIE	rs2233434	G	A	Rheumatoid arthritis
	LPL	rs328	C	G	Hypertension
	WFS1	rs1801214	T	C	Type 2 diabetes
	THADA	rs7578597	T	C	Type 2 diabetes
	IL13	rs20541	G	A	Psoriasis
	MLPH	rs2292884	G	A	Prostate cancer
2	PCSK9	rs11591147	G	T	Hypercholesterolemia
	PCSK9	rs67608943	C	G	Hypercholesterolemia
	PCSK9	rs72646508	C	T	Hypercholesterolemia
	PCSK9	rs28362263	G	A	Hypercholesterolemia
	SCN9A	rs202152511	C	T	Congenital pain disorders:for example, inherited erythromelalgia
	SCN11A	rs483352920	T	C	Congenital pain disorders:for example, inherited erythromelalgia
	DYNC2LI1	rs769975073	G	A	Sclerosteosis
	DYNC2LI1	rs201948500	C	G	Sclerosteosis
	LPA	rs41272114	G	A	Cardiovascular disease
	LPA	rs10455872	T	C	Cardiovascular disease
	LPA	rs3798220	T	C	Cardiovascular disease
	TYK2	rs34536443	C	G	Reduced risk of rheumatoid arthritis, systemic lupus erythematosus
	TYK2	rs35018800	C	T	Reduced risk of rheumatoid arthritis, systemic lupus erythematosus
	TYK2	rs12720356	T	G	Reduced risk of rheumatoid arthritis, systemic lupus erythematosus
3	ACKR1	rs2814778	T	C	White blood cell count quantitative trait locus, resistance to plasmodium vivax
	ADH1B	rs2066702	C	T	Alcohol dependence
	ADH1B	rs1229984	T	C	Alcohol dependence, aerodigestive tract cancer, squamous cell
	ADH1C	rs698	A	G	Alcohol dependence
	ADH1C	rs1693482	G	A	Alcohol dependence
	ALDH2	rs671	G	A	Alcohol dependence, acute alcohol sensitivity, susceptibility to hangover, susceptibility to poor response to sublingual nitroglycerin, esophageal cancer
	APOC3	rs140621530	G	T	Hyperalphalipoproteinemia 2, coronary heart disease
	APOC3	rs147210663	G	A	Hyperalphalipoproteinemia 2, coronary heart disease
	APOC3	rs138326449	G	A	Hyperalphalipoproteinemia 2, coronary heart disease
	APOC3	rs76353203	C	T	Hyperalphalipoproteinemia 2, coronary heart disease
	APP	rs63750847	G	A	protection against Alzheimer disease
	C2	rs547154	G	T	Age-related macular degeneration
	CASP8	rs3834129	AGTAAG	-	protection against lung cancer
	CCR2	rs1799864	G	A	Susceptibility to HIV type 1
	CCR5|LOC102724297	rs1800940	G	T	Susceptibility to HIV type 1
	CCR5|LOC102724297	rs1799987	A	G	Susceptibility to HIV type 1
	CCR5|LOC102724297	rs1800560	T	A	Susceptibility to HIV type 1
	CCR5|LOC102724297	rs333	ACAGTCAGTATCAATTCTGGAAGAATTTCCAGA	-	Susceptibility to HIV type 1, West nile virus, resistance to hepatitis C virus, multiple sclerosis modifier of disease progression
	CX3CR1	rs3732378	G	A	HIV type 1, rapid progression to AIDS, resistance to coronary artery disease, susceptibility to macular degeneration
	CX3CR1	rs3732379	C	T	HIV type 1, rapid progression to AIDS, resistance to coronary artery disease, susceptibility to macular degeneration
	CXCL12	rs387906400	G	A	Susceptibility to HIV type 1
	FCGR2B	rs1050501	T	C	Susceptibility to systemic lupus erythematosus, resistance to malaria
	GABBR2	rs1435252	G	A	Protection against nicotine dependence
	GABBR2	rs3780422	C	T	Protection against nicotine dependence
	GABBR2	rs2779562	T	C	Protection against nicotine dependence
	GABBR2	rs3750344	T	C	Protection against nicotine dependence
	HBB	rs334	A	T	Beta-thalassemia, Heinz body anemia, Hb SS disease, malaria
	HBB	rs33950507	G	A	Hb SS disease, resistance to malaria, beta thalassemia disease
	HBB	rs33930165	G	A	Hb SS disease, resistance to malaria
	IGF1R	rs33958176	G	A	Resistance to insulin-like growth factor 1
	IGF1R	rs121912429	G	A	Resistance to insulin-like growth factor 1
	IGF1R	rs121912428	C	T	Resistance to insulin-like growth factor 1
	IGF1R	rs121912427	A	C	Resistance to insulin-like growth factor 1
	IGF1R	rs121912426	G	A	Resistance to insulin-like growth factor 1
	IL4R	rs1805015	T	C	Resistance to atopy
	IL4R	rs1805010	A	G	Resistance to atopy, slow progression to acquired immunodeficiency syndrome
	KCNMB1|KCNIP1	rs11739136	G	A	Resistance to hypertension
	MC4R	rs52820871	A	C	Obesity|not specified|not provided|Monogenic diabetes
	MT-ND3	rs2853826	A	G	Resistance to Parkinson's disease
	ODC1	rs2302615	G	A	Reduced risk of colonic adenoma recurrence
	PKHD1	rs137852944	C	T	Protection against autosomal recessive polycystic kidney disease, colorectal cancer; polycystic kidney dysplasia; oligohydramnios; periportal fibrosis
	PRNP	rs267606980	G	T	Protection against Kuru
	PRSS2|TRB	rs61734659	G	A	Protection against pancreatitis
	SLC30A8	rs587777582	AAGATCA	-	Diabetes mellitus type 2
	SLC30A8	rs200185429	C	T	Diabetes mellitus type 2
	SLC4A1	rs769664228	CGGCAGCCAGGACCTGGGGGCTGAATGC	-	Resistance to Malaria; Stomatocytic elliptocytosis
	SSTR5	rs121917877	C	T	Resistance to somatostatin analog
	TIRAP	rs8177374	C	T	Protection against Invasive pneumococcal disease, resistance to malaria, protection against Mycobacterium tuberculosis, resistance to bacteremia
	TLR1	rs5743618	G	T	Protection against leprosy
	TLR5	rs5744168	C	T	Resistance to legionellosis, systemic lupus erythematosus, melioidosis
	TOP2A	rs267607133	G	A	Dna topoisomerase II, resistance to inhibition of, by amsacrine
	BDNF|BDNF-AS	rs6265	G	A	Protection against obsessive-compulsive disorder
	FUT2|LOC105447645	rs601338	G	A	Resistance to Norwalk virus infection
	TLR3	rs3775291	C	T	Susceptibility to HIV type 1
	TOR1A	rs1801968	G	C	Dystonia 1, modifier of torsion
	NOD2	rs104895421	T	A	Blau syndrome, Chrohn's disease, sarcoidosis
	NOD2	rs104895422	C	T	Blau syndrome, Chrohn's disease, sarcoidosis
	NOD2	rs104895427	C	T	Blau syndrome, Chrohn's disease, sarcoidosis
	NOD2	rs104895430	G	A	Blau syndrome, Chrohn's disease, sarcoidosis
	NOD2	rs104895456	G	A	Blau syndrome, Chrohn's disease, sarcoidosis
	NOD2	rs104895467	A	G	Blau syndrome, Chrohn's disease, sarcoidosis
	NOD2	rs104895486	C	T	Blau syndrome, Chrohn's disease, sarcoidosis
	CFH	rs1061170	C	T	Membranoproliferative glomerulonephritis with complement factor h deficiency, atypical hemolytic-uremic syndrome 1, basal laminar drusen, Age-related macular degeneration 4
	IL2RA	rs11594656	T	A	Diabetes mellitus, insulin-dependent, 10
	EGFR	rs121434569	C	T	Lung cancer, drug response
	IGF1R	rs1253103806	G	A	Resistance to insulin-like growth factor 1
	UMOD	rs13333226	A	G	Hypertension, diabetes
	IGF1R	rs1409058783	G	T	Resistance to insulin-like growth factor 1
	IRF5	rs1432329681	T	-	Susceptibility to systemic lupus erythematosus, rheumatoid arthritis
	PRSS1	rs143909348	G	A	Hereditary pancreatitis
	PCSK9	rs1553137557	GC	AA	Familial hypercholesterolemias
	GYPC	rs1553470034	CAGAGCCTGATCCAGGGATGTCTGGATGGCCGGATGGCAGAATGGAGACCTCCACCCCCACCATAATGGACATTGTCGTCATTG	-	Resistance to malaria
	IGF1R	rs1555434208	G	A	Resistance to insulin-like growth factor 1
	IGF1R	rs1555460945	G	T	Resistance to insulin-like growth factor 1
	SLC45A2	rs16891982	C	G or C	Melanoma, basal cell carcinoma, sensitivity to sun
	COL1A1	rs1800012	C	A	Bone mineral density variation
	NQO1	rs1800566	G	A	Alcohol consumption, cancer
	IL10	rs1800872	T	G	Resistance to graft-versus-host disease, susceptibility to HIV type 1
	FCGR2A	rs1801274	A	T or G	Ankylosing spondylitis, Chrohn disease, Inflammatory bowel disease, systemic lupus erythematosus, Kawasaki disease, Lupus nephritis, Ulcerative colitis
	TG	rs180195	A	G	Autoimmune thyroid disease
	IRS2	rs1805097	C	T	Diabetes mellitus type 2
	NOS3	rs2070744	C	T	Susceptibility to coronary artery spasm, metabolic syndrome
	MC4R	rs2229616	C	T	Diabetes, obesity
	CLEC1A	rs2306894	G	C	Aspergillosis
	TAB2	rs237025	G	A	Diabetes mellitus, insulin-dependent, 5
	UGT1A1	rs3064744	TA	TA[9]	Crigler-Najjar syndrome, type II, Lucey-Driscoll syndrome, Gilbert's syndrome, not provided, not specified, Irinotecan response, Bilirubin, serum level of, quantitative trait locus 1
	CTLA4	rs3087243	G	A	Hashimoto thyroiditis, Celiac disease
	HBB	rs33945705	G	A or T	Hemaglobin structure changes
	HBB	rs33946267	C	T or G or A	Beta-thalassemia, Hb SS disease
	TLR1	rs4833095	T	C	Asthma and hay fever, leprosy
	SCN8A	rs587780455	A	G	Seizures, epilepsy
	LAMA3	rs61751706	C	T	Junctional epidermolysis bullosa gravis of Herlitz, Laryngo-onycho-cutaneous syndrome
	FGG	rs75848804	C	G	Fibrinogen Osaka V
	LDLR	rs771917370	C	T or G	Hypercholesterolemia
	SOD1	rs80265967	A	C	Amyotrophic lateral sclerosis
* Effect variants were selected from different scientific sources.
Block number 1 was selected from the article by Butler JM et al. Identification of candidate protective variants for common diseases
and evaluation of their protective potential. BMC Genomics. 2017; 18(1):575.
Block number 2 was selected from the article by Harper AR et al. Protective alleles and modifier variants in human health and disease.
Nature Reviews Genetics. 2015; 16(12):689–701.BMC Genomics. 2017; 18(1):575.
Block number 3 was selected from the ClinVar database.
